# Supplementary material for: Biochemical Characterization of Lipids, Proteins, and Polysaccharides from the Marine Diatom Phaeodactylum tricornutum Cultivated in Pilot-Scale Photobioreactors
Source: Molecules. 2026 Mar 18;31(6):1017. doi: 10.3390/molecules31061017 (PMC13029753; doi:10.3390/molecules31061017)
Supplement: Supplementary file 1 [file molecules-31-01017-s001.zip]

Archive with 1 entries (1 files):
- molecules-4169268-supplementary.pdf
